# Supplementary material for: Immunometabolic blood biomarkers of developmental trajectories of depressive symptoms: findings from the ALSPAC birth cohort
Source: Mol Psychiatry. 2025 Oct 29;31(3):1746–56. doi: 10.1038/s41380-025-03311-7 (PMC12916287; doi:10.1038/s41380-025-03311-7)
Supplement: Supplementary file 2 — Supplementary Table S6 [file 41380_2025_3311_MOESM2_ESM.xlsx]

## Sheet: Table S6
Table S6. Summary of model fit and adequacy indices of latent class mixed models fitted
	Number of classes	Convergence	Number of parameters	Log-likelihood	BIC	SABIC	Entropy	ICL1	ICL2	%class1	%class2	%class3	%class4	%class5	%class6	APP_class1	APP_class2	APP_class3	APP_class4	APP_class5	APP_class6	OCC_class1	OCC_class2	OCC_class3	OCC_class4	OCC_class5	OCC_class6
Class selection
Model 1: 1-class model with random intercepts	1	1	5	-132919	265882	265866	1	265882	265882	100
Model 2: 2-class GMM with random intercepts and class-specific variance-covariance matrices	2	1	10	-130682	261452	261420	0.733249	262802	262719	81.1969	18.8031	NA	NA	NA	NA	0.937	0.879	NA	NA	NA	NA	4.092	26.25	NA	NA	NA	NA
Model 3: 3-class GMM with random intercepts and class-specific variance-covariance matrices	3	1	15	-130018	260170	260122	0.7164	262445	262297	13.6538	74.9384	11.4078	NA	NA	NA	0.83	0.906	0.776	NA	NA	NA	24.228	4.101	23.007	NA	NA	NA
Model 4: 4-class GMM with random intercepts and class-specific variance-covariance matrices	4	1	20	-129690	259557	259494	0.685378	262742	262574	5.69707	10.7368	68.8031	14.7631	NA	NA	0.809	0.789	0.862	0.743	NA	NA	60.314	21.414	3.857	14.442	NA	NA
Model 5: 5-class GMM with random intercepts and class-specific variance-covariance matrices	5	1	25	-129516	259255	259175	0.66482	263194	263000	3.90304	5.91619	63.8592	15.5711	10.7505	NA	0.784	0.78	0.831	0.725	0.729	NA	63.364	51.022	3.894	12.831	14.94	NA
Model 6: 6-class GMM with random intercepts and class-specific variance-covariance matrices	6	1	30	-129434	259134	259039	0.598087	264392	264618	25.0068	50.1233	2.25965	7.12134	9.44947	6.03944	0.605	0.755	0.758	0.7	0.741	0.751	4.229	4.253	95.003	25.705	18.514	43.637
Alternative model specifications
Model 7: 4-class GMM with random intercepts and common variance-covariance matrices	4	1	17	-129830	259810	259756	0.749608	262345	262212	9.95618	5.09449	74.7466	10.2027	NA	NA	0.744	0.822	0.895	0.799	NA	NA	24.362	74.092	3.785	23.899	NA	NA
Model 8: 4-class GBTM	4	1	16	-130298	260738	260687	0.745248	263317	263307	7.765	16.1737	65.7217	10.3396	NA	NA	0.879	0.756	0.891	0.801	NA	NA	81.841	15.431	5.255	24.372	NA	NA
Final model
Final model: 4-class GBTM fitted with optimal fractional polynomial and permutation to reorder classes	4	1	16	-130293	260729	260678	0.750124	263259	263273	65.9408	14.9548	7.42262	11.6817	NA	NA	0.893	0.757	0.882	0.795	NA	NA	5.286	17.012	87.587	21.215	NA	NA
Abbreviations: BIC - Bayesian information criterion, SABIC - sample size-adjusted Bayesian information criterion, ICL - integrated completed likelihood, % - proportion assigned into said class, APP - average posterior probability of assignment into said class, OCC - odds of correct classification
Notes:
i) A convergence value of 1 indicates the model converged.
ii) ICL1 and ICL2 refer to two ways of estimating the ICL.
