# Supplementary material for: Immunometabolic blood biomarkers of developmental trajectories of depressive symptoms: findings from the ALSPAC birth cohort
Source: Mol Psychiatry. 2025 Oct 29;31(3):1746–56. doi: 10.1038/s41380-025-03311-7 (PMC12916287; doi:10.1038/s41380-025-03311-7)
Supplement: Supplementary file 3 — Supplementary Table S9 [file 41380_2025_3311_MOESM3_ESM.xlsx]

## Sheet: Table S9
Table S9. Results from the inflammation proteomics limma models – basic model
	Adolescent-limited							Adolescent-persistent							Adulthood-onset
Protein	Log2FC	LCI	UCI	AveExpr	t	p	adj.p	Log2FC	LCI	UCI	AveExpr	t	p	adj.p	Log2FC	LCI	UCI	AveExpr	t	p	adj.p
4E-BP1	0.0490717	-0.0516791	0.149823	7.193	0.955186	0.339597	0.977185	0.240685	0.0874787	0.393891	7.193	3.0809	0.00209124	0.0467044	0.124383	0.0161882	0.232578	7.193	2.25455	0.024267	0.23227
ADA	0.000665742	-0.0431255	0.044457	6.46453	0.0298142	0.976218	0.97758	-0.0285663	-0.0950902	0.0379575	6.46453	-0.842136	0.39981	0.674097	-0.00562549	-0.0525871	0.0413361	6.46453	-0.234921	0.814293	0.967887
AXIN1	-0.05595	-0.136192	0.0242915	3.42669	-1.36743	0.17164	0.977185	0.0449995	-0.0769972	0.166996	3.42669	0.723376	0.469532	0.736094	-0.0353773	-0.121495	0.0507407	3.42669	-0.805629	0.42055	0.79755
CASP-8	0.0153244	-0.0467791	0.0774279	2.66812	0.48392	0.628494	0.977185	0.0578289	-0.0365906	0.152248	2.66812	1.20112	0.229842	0.592285	0.0517808	-0.0148705	0.118432	2.66812	1.52358	0.127768	0.554081
CCL11	0.0290808	-0.00364077	0.0618024	9.44925	1.74292	0.0814979	0.977185	0.0663704	0.016569	0.116172	9.44925	2.6136	0.00902525	0.151173	0.0524988	0.0173858	0.0876118	9.44925	2.93215	0.00340361	0.114021
CCL19	0.0354649	-0.0424317	0.113361	9.34197	0.892863	0.372035	0.977185	-0.0303646	-0.148796	0.0880666	9.34197	-0.502812	0.61515	0.808087	0.0411538	-0.0424476	0.124755	9.34197	0.965385	0.334466	0.79755
CCL20	0.0464353	-0.0580848	0.150955	8.42152	0.871272	0.383708	0.977185	0.155927	-0.00297575	0.314829	8.42152	1.9244	0.0544432	0.296907	0.144712	0.0324726	0.256952	8.42152	2.52851	0.0115295	0.154495
CCL23	-0.009329	-0.0668492	0.0481912	11.3711	-0.318067	0.750466	0.977185	-0.0146618	-0.102114	0.07279	11.3711	-0.328793	0.742346	0.837558	-0.0261219	-0.0878547	0.0356109	11.3711	-0.829839	0.406727	0.79755
CCL25	0.143231	0.0701911	0.216271	6.89458	3.84576	0.000123849	0.00829787	0.0746267	-0.0364205	0.185674	6.89458	1.31793	0.187676	0.546707	0.0602137	-0.0181753	0.138603	6.89458	1.50641	0.132115	0.554081
CCL28	-0.00508654	-0.0426104	0.0324374	1.9836	-0.26584	0.790389	0.977185	0.0111561	-0.0458483	0.0681606	1.9836	0.383804	0.701163	0.809965	0.0328542	-0.00743401	0.0731425	1.9836	1.59926	0.109918	0.554081
CCL3	-0.00138295	-0.0570586	0.0542927	6.36527	-0.0487132	0.961153	0.97758	0.0280125	-0.0566252	0.11265	6.36527	0.649073	0.516364	0.736094	0.00141687	-0.0583194	0.0611531	6.36527	0.0465154	0.962904	0.992532
CCL4	-0.0118694	-0.0710155	0.0472767	6.59836	-0.393558	0.693949	0.977185	0.00177449	-0.0882127	0.0917617	6.59836	0.0386722	0.969155	0.982638	0.009682	-0.0538018	0.0731658	6.59836	0.299094	0.764899	0.966948
CD244	0.000601428	-0.0413631	0.042566	6.74875	0.0281064	0.97758	0.97758	-0.0280896	-0.0918902	0.035711	6.74875	-0.863426	0.388004	0.674097	-2.97557e-06	-0.045039	0.0450331	6.74875	-0.000129573	0.999897	0.999897
CD40	0.0152787	-0.0289419	0.0594993	11.6094	0.677588	0.49811	0.977185	0.00300997	-0.0642186	0.0702385	11.6094	0.0878039	0.930041	0.958658	0.000665088	-0.0467936	0.0481238	11.6094	0.0274833	0.978077	0.992896
CD5	0.00156018	-0.0381112	0.0412315	6.92254	0.0771264	0.938531	0.97758	0.00979909	-0.050516	0.0701142	6.92254	0.318614	0.750052	0.837558	0.00766748	-0.034909	0.0502439	6.92254	0.353173	0.723995	0.966948
CD6	-0.00400038	-0.0638914	0.0558907	6.47114	-0.130992	0.895795	0.977185	-0.0246298	-0.115686	0.0664265	6.47114	-0.530464	0.595848	0.808087	0.0202668	-0.0440105	0.084544	6.47114	0.618347	0.536415	0.85571
CD8A	0.0451638	-0.0265693	0.116897	10.5539	1.23474	0.217069	0.977185	-0.0827897	-0.19185	0.0262709	10.5539	-1.48872	0.136715	0.538818	0.0147231	-0.0622635	0.0917096	10.5539	0.375049	0.707663	0.966948
CDCP1	0.0283784	-0.0245447	0.0813016	2.58304	1.05159	0.293111	0.977185	0.104026	0.0235638	0.184488	2.58304	2.53545	0.0113041	0.151475	0.0706949	0.0138981	0.127492	2.58304	2.44101	0.0147306	0.164492
CSF-1	-0.0043389	-0.0324216	0.0237438	10.4809	-0.303002	0.761919	0.977185	-0.0148478	-0.0575438	0.0278481	10.4809	-0.681994	0.49532	0.736094	0.00186287	-0.0282765	0.0320022	10.4809	0.121214	0.903534	0.990506
CST5	-0.00983995	-0.0653575	0.0456776	6.04915	-0.34759	0.728184	0.977185	0.0206743	-0.063732	0.105081	6.04915	0.480353	0.631027	0.808087	0.0427049	-0.0168766	0.102286	6.04915	1.40563	0.159985	0.630531
CX3CL1	0.0147358	-0.0324814	0.0619529	4.75534	0.612037	0.540581	0.977185	0.0165467	-0.0552406	0.0883341	4.75534	0.452032	0.651294	0.808087	0.0183286	-0.0323466	0.0690038	4.75534	0.709313	0.478211	0.79755
CXCL1	-0.0420149	-0.110512	0.0264824	8.86602	-1.20292	0.229148	0.977185	-0.0093907	-0.113525	0.0947441	8.86602	-0.176851	0.859643	0.914224	-0.0262802	-0.0998655	0.0473051	8.86602	-0.700394	0.483761	0.79755
CXCL10	-0.032287	-0.126683	0.062109	9.39434	-0.670778	0.502438	0.977185	-0.0891719	-0.232689	0.0543449	9.39434	-1.21851	0.22317	0.592285	-0.00604331	-0.107352	0.0952658	9.39434	-0.116985	0.906883	0.990506
CXCL11	0.0249042	-0.0518811	0.101689	11.4423	0.636062	0.524807	0.977185	-0.0967496	-0.213618	0.0201189	11.4423	-1.62352	0.104633	0.43815	-0.0355026	-0.117907	0.0469022	11.4423	-0.844914	0.398258	0.79755
CXCL5	-0.0304241	-0.148151	0.0873027	9.95616	-0.506813	0.612341	0.977185	0.0622343	-0.116754	0.241222	9.95616	0.681884	0.495389	0.736094	0.0635895	-0.0627593	0.189938	9.95616	0.987004	0.323757	0.79755
CXCL6	0.0211115	-0.042759	0.0849821	9.89716	0.648221	0.516914	0.977185	-0.0412071	-0.138314	0.0558996	9.89716	-0.832199	0.405393	0.674097	-0.0110038	-0.0795521	0.0575444	9.89716	-0.314813	0.752936	0.966948
CXCL9	0.0116991	-0.0734691	0.0968674	7.41827	0.26939	0.787657	0.977185	-0.0458802	-0.175287	0.0835264	7.41827	-0.695303	0.486945	0.736094	-0.0154865	-0.106851	0.0758776	7.41827	-0.332418	0.739608	0.966948
DNER	0.0126512	-0.0183692	0.0436717	9.42613	0.799816	0.42391	0.977185	-0.0298589	-0.0770213	0.0173035	9.42613	-1.2416	0.214526	0.592285	0.0317684	-0.0015239	0.0650606	9.42613	1.87135	0.0614383	0.411636
EN-RAGE	-0.00816385	-0.111685	0.0953576	4.22971	-0.154657	0.877107	0.977185	0.149839	-0.00755154	0.30723	4.22971	1.86703	0.0620403	0.296907	0.0424863	-0.0686167	0.153589	4.22971	0.749943	0.453375	0.79755
FGF-19	0.0558006	-0.0509143	0.162516	8.91787	1.02546	0.305267	0.977185	0.188855	0.0266091	0.351101	8.91787	2.28276	0.0225467	0.215805	0.175295	0.060765	0.289826	8.91787	3.00161	0.00271798	0.114021
FGF-21	0.106703	-0.0604934	0.2739	5.11555	1.25157	0.210869	0.977185	0.486376	0.232197	0.740556	5.11555	3.75264	0.000179854	0.0120502	0.239956	0.060449	0.419463	5.11555	2.62153	0.00881839	0.154495
Flt3L	0.0195863	-0.0301164	0.069289	9.38665	0.772819	0.439719	0.977185	0.0180277	-0.0575386	0.093594	9.38665	0.467861	0.639934	0.808087	-0.00330017	-0.0566429	0.0500426	9.38665	-0.121329	0.903442	0.990506
HGF	0.013131	-0.0259866	0.0522485	8.31125	0.658309	0.510413	0.977185	0.105617	0.0461443	0.16509	8.31125	3.48273	0.000506735	0.0169756	0.0542111	0.0122287	0.0961935	8.31125	2.53236	0.0114038	0.154495
IFN-gamma	0.0356391	-0.086672	0.15795	6.99773	0.571434	0.567768	0.977185	-0.0776771	-0.263529	0.108174	6.99773	-0.819657	0.412507	0.674097	-0.0704202	-0.201636	0.0607952	6.99773	-1.05249	0.2927	0.79755
IL10	0.00570503	-0.0648991	0.0763091	4.13755	0.158465	0.874106	0.977185	0.0457244	-0.0615836	0.153033	4.13755	0.835645	0.403452	0.674097	-0.0107596	-0.0865333	0.0650141	4.13755	-0.278473	0.780677	0.966983
IL-10RB	0.00110049	-0.0354737	0.0376747	7.79791	0.0590085	0.952951	0.97758	0.0113997	-0.0442064	0.0670059	7.79791	0.402046	0.687692	0.809965	0.00149473	-0.037758	0.0407475	7.79791	0.0746788	0.940478	0.990506
IL-12B	0.0161357	-0.0520943	0.0843656	7.50107	0.463785	0.642851	0.977185	-0.102352	-0.206086	0.00138301	7.50107	-1.93498	0.0531307	0.296907	-0.0141317	-0.0873586	0.0590952	7.50107	-0.378468	0.705122	0.966948
IL-17C	0.027905	-0.0495818	0.105392	3.70418	0.706251	0.480113	0.977185	0.116193	-0.00147463	0.23386	3.70418	1.93655	0.0529383	0.296907	0.0340975	-0.0490262	0.117221	3.70418	0.804457	0.421227	0.79755
IL-18	0.0127695	-0.0539771	0.0795161	9.23318	0.375188	0.707559	0.977185	0.0468774	-0.0546018	0.148357	9.23318	0.905923	0.365083	0.674097	0.0727001	0.00106525	0.144335	9.23318	1.99028	0.0466922	0.347597
IL-18R1	0.039914	-0.011878	0.0917061	8.5014	1.51136	0.130852	0.977185	0.0264205	-0.0523224	0.105163	8.5014	0.658012	0.510604	0.736094	0.0255426	-0.0300425	0.0811277	8.5014	0.901179	0.367599	0.79755
IL-6	-0.00844907	-0.0978991	0.081001	3.42409	-0.185239	0.85306	0.977185	0.125544	-0.0104458	0.261534	3.42409	1.81049	0.0703673	0.314307	0.0631561	-0.0328437	0.159156	3.42409	1.29018	0.197134	0.669198
IL-7	-0.0277135	-0.0871853	0.0317582	2.05049	-0.913877	0.36089	0.977185	-0.0612348	-0.151615	0.0291452	2.05049	-1.32872	0.18409	0.546707	0.0279157	-0.0358991	0.0917305	2.05049	0.857894	0.391052	0.79755
IL-8	-0.00368619	-0.0556898	0.0483175	4.58297	-0.139011	0.889455	0.977185	0.0439759	-0.0350276	0.122979	4.58297	1.09163	0.275127	0.674097	0.00192448	-0.0539523	0.0578013	4.58297	0.0675441	0.946155	0.990506
LAP TGF-beta-1	0.0220793	-0.0150137	0.0591723	7.59079	1.16734	0.243208	0.977185	0.0307716	-0.0256228	0.087166	7.59079	1.07009	0.284707	0.674097	0.0240342	-0.0157786	0.0638471	7.59079	1.18389	0.236594	0.689208
LIF-R	0.0140275	-0.0212733	0.0493284	4.24057	0.779293	0.435897	0.977185	0.0275981	-0.0260793	0.0812755	4.24057	1.00831	0.313427	0.674097	0.00330545	-0.0345915	0.0412024	4.24057	0.171053	0.864199	0.990506
MCP-1	0.0327078	-0.013658	0.0790736	12.4579	1.38343	0.166682	0.977185	0.0883431	0.0178501	0.158836	12.4579	2.45771	0.0140647	0.157056	0.0392226	-0.0105389	0.088984	12.4579	1.54578	0.122312	0.554081
MCP-2	0.0614733	-0.010536	0.133483	9.56159	1.67418	0.0942475	0.977185	0.0743949	-0.0350672	0.183857	9.56159	1.33286	0.182726	0.546707	0.0176045	-0.0596684	0.0948775	9.56159	0.446789	0.655075	0.954131
MCP-3	0.0208424	-0.0425793	0.084264	2.88546	0.644487	0.519332	0.977185	0.092342	-0.0040776	0.188762	2.88546	1.87819	0.0604976	0.296907	0.0586878	-0.00937826	0.126754	2.88546	1.69092	0.091005	0.554081
MCP-4	0.053057	-0.0346276	0.140742	15.781	1.18665	0.235502	0.977185	0.0602535	-0.0730592	0.193566	15.781	0.88637	0.375522	0.674097	0.0589078	-0.0351985	0.153014	15.781	1.2276	0.219737	0.669198
MMP-1	0.0126144	-0.0902791	0.115508	12.2529	0.240427	0.810023	0.977185	0.0752321	-0.0812027	0.231667	12.2529	0.943137	0.345722	0.674097	0.026947	-0.0834812	0.137375	12.2529	0.478559	0.632303	0.954131
MMP-10	0.0897342	0.0102879	0.169181	9.50466	2.21508	0.0268643	0.59997	0.130453	0.00966507	0.25124	9.50466	2.11805	0.0342913	0.28719	-0.0037377	-0.0890024	0.081527	9.50466	-0.0859686	0.9315	0.990506
OPG	0.0130493	-0.0320653	0.0581638	10.1475	0.567249	0.570607	0.977185	0.0177122	-0.0508743	0.0862986	10.1475	0.506452	0.612594	0.808087	0.0111119	-0.0373034	0.0595273	10.1475	0.450102	0.652684	0.954131
OSM	-0.0221733	-0.102778	0.0584313	2.94009	-0.539479	0.589615	0.977185	0.0173424	-0.105206	0.139891	2.94009	0.277528	0.781403	0.858262	0.0572528	-0.029255	0.143761	2.94009	1.29791	0.194463	0.669198
PD-L1	0.00759267	-0.0338398	0.0490252	6.15074	0.359384	0.719345	0.977185	-0.0295733	-0.0926202	0.0334736	6.15074	-0.919902	0.357732	0.674097	-0.00506202	-0.0495453	0.0394212	6.15074	-0.223169	0.823427	0.967887
SCF	0.0308213	-0.0159912	0.0776338	9.80966	1.2912	0.19678	0.977185	0.049352	-0.0218201	0.120524	9.80966	1.35988	0.174018	0.546707	0.0177672	-0.0324736	0.0680081	9.80966	0.693534	0.488053	0.79755
ST1A1	0.0315687	-0.0929699	0.156107	2.86747	0.497115	0.619161	0.977185	-0.00210134	-0.191446	0.187243	2.86747	-0.0217645	0.982638	0.982638	0.0239427	-0.109717	0.157602	2.86747	0.3513	0.7254	0.966948
STAMBP	0.0254507	-0.0419182	0.0928196	4.55575	0.740875	0.458854	0.977185	0.0476127	-0.0548739	0.150099	4.55575	0.911089	0.362356	0.674097	0.028185	-0.0441161	0.100486	4.55575	0.764501	0.444657	0.79755
TGF-alpha	0.00744303	-0.0230093	0.0378954	3.01886	0.479329	0.631756	0.977185	0.0113197	-0.0349792	0.0576185	3.01886	0.479478	0.63165	0.808087	0.0350083	0.00232576	0.0676909	3.01886	2.10068	0.035791	0.299749
TNF	0.0266082	-0.0220878	0.0753041	4.34308	1.07159	0.284032	0.977185	0.032888	-0.0410414	0.106817	4.34308	0.87242	0.383081	0.674097	-0.0242334	-0.0764603	0.0279934	4.34308	-0.909968	0.362947	0.79755
TNFB	-0.00815684	-0.0580143	0.0417006	5.69742	-0.320846	0.74836	0.977185	0.00346803	-0.0723321	0.0792682	5.69742	0.0897258	0.928514	0.958658	-0.00713298	-0.0606425	0.0463765	5.69742	-0.261424	0.793792	0.966983
TNFRSF9	0.00521408	-0.0403655	0.0507937	6.6674	0.224343	0.822513	0.977185	-0.0137062	-0.0830038	0.0555915	6.6674	-0.387884	0.698142	0.809965	-0.0183015	-0.0672192	0.0306161	6.6674	-0.733713	0.463208	0.79755
TNFSF14	0.00606882	-0.0506445	0.0627822	4.65818	0.209857	0.8338	0.977185	0.0602259	-0.025999	0.146451	4.65818	1.36979	0.170901	0.546707	0.0227841	-0.038083	0.0836511	4.65818	0.734098	0.462973	0.79755
TRAIL	0.0474237	0.00601861	0.0888287	7.99733	2.24619	0.024798	0.59997	0.0643715	0.00142064	0.127322	7.99733	2.00538	0.0450537	0.296907	0.0131524	-0.0312851	0.0575898	7.99733	0.580443	0.56168	0.875176
TRANCE	-0.00507546	-0.0878186	0.0776677	5.31543	-0.120295	0.904261	0.977185	-0.0593798	-0.18518	0.06642	5.31543	-0.925685	0.354719	0.674097	-0.0681772	-0.15698	0.0206257	5.31543	-1.50562	0.132318	0.554081
TWEAK	0.0307328	-0.0147269	0.0761925	8.85394	1.3258	0.185052	0.977185	0.0136918	-0.0554236	0.0828072	8.85394	0.388499	0.697687	0.809965	0.0310353	-0.0177537	0.0798243	8.85394	1.24749	0.212359	0.669198
uPA	0.00822834	-0.0323873	0.0488439	10.7039	0.397305	0.691184	0.977185	0.00580873	-0.0559418	0.0675593	10.7039	0.184478	0.853657	0.914224	0.0174963	-0.0260939	0.0610864	10.7039	0.787158	0.43128	0.79755
VEGF-A	0.0261106	-0.0104431	0.0626643	10.7369	1.40085	0.161412	0.977185	0.0399258	-0.0156492	0.0955008	10.7369	1.40889	0.159018	0.546707	0.0249391	-0.0142917	0.0641698	10.7369	1.24669	0.212655	0.669198
