# Supplementary material for: Immunometabolic blood biomarkers of developmental trajectories of depressive symptoms: findings from the ALSPAC birth cohort
Source: Mol Psychiatry. 2025 Oct 29;31(3):1746–56. doi: 10.1038/s41380-025-03311-7 (PMC12916287; doi:10.1038/s41380-025-03311-7)
Supplement: Supplementary file 4 — Supplementary Table S10 [file 41380_2025_3311_MOESM4_ESM.xlsx]

## Sheet: Table S10
Table S10. Results from the inflammation proteomics limma models – adjusted model
	Adolescent-limited							Adolescent-persistent							Adulthood-onset
Protein	Log2FC	LCI	UCI	AveExpr	t	p	adj.p	Log2FC	LCI	UCI	AveExpr	t	p	adj.p	Log2FC	LCI	UCI	AveExpr	t	p	adj.p
4E-BP1	0.0529302	-0.0472328	0.153093	7.193	1.03634	0.300167	0.960536	0.223849	0.0714023	0.376295	7.193	2.87967	0.00402234	0.0898323	0.132052	0.0244572	0.239648	7.193	2.4069	0.0161766	0.154833
ADA	0.00147304	-0.0422225	0.0451686	6.46453	0.0661123	0.947295	0.960536	-0.0332304	-0.0996675	0.0332066	6.46453	-0.980914	0.326751	0.704995	-0.00345944	-0.0503338	0.043415	6.46453	-0.144735	0.884934	0.931662
AXIN1	-0.0545164	-0.134617	0.025584	3.42669	-1.33474	0.182109	0.937669	0.0371462	-0.0847412	0.159034	3.42669	0.597669	0.550127	0.752214	-0.0317615	-0.117756	0.054233	3.42669	-0.724328	0.468947	0.79048
CASP-8	0.0161748	-0.0458758	0.0782254	2.66812	0.511209	0.60926	0.960536	0.0532921	-0.0411286	0.147713	2.66812	1.10688	0.268476	0.704995	0.0538928	-0.0127235	0.120509	2.66812	1.58656	0.112768	0.539675
CCL11	0.0284463	-0.00420694	0.0610995	9.44925	1.70846	0.0877028	0.937669	0.069994	0.0202523	0.119736	9.44925	2.7596	0.00583887	0.0978011	0.0508616	0.0158101	0.0859131	9.44925	2.8457	0.00447559	0.0996296
CCL19	0.0368012	-0.0409714	0.114574	9.34197	0.927983	0.353526	0.960536	-0.0376711	-0.156016	0.080674	9.34197	-0.624257	0.532529	0.752214	0.0445218	-0.0389739	0.128018	9.34197	1.04572	0.295816	0.75463
CCL20	0.0473247	-0.0571782	0.151828	8.42152	0.888105	0.374588	0.960536	0.150997	-0.00801844	0.310012	8.42152	1.86223	0.0627135	0.370167	0.147009	0.0347503	0.259267	8.42152	2.5682	0.0102931	0.11494
CCL23	-0.00924251	-0.0667797	0.0482947	11.3711	-0.315025	0.752774	0.960536	-0.0151347	-0.102688	0.0724187	11.3711	-0.339004	0.734642	0.863526	-0.0259039	-0.0876752	0.0358673	11.3711	-0.822402	0.410944	0.79048
CCL25	0.143498	0.0704414	0.216554	6.89458	3.85205	0.000120733	0.00808913	0.0731673	-0.0380013	0.184336	6.89458	1.29074	0.196938	0.628327	0.0608864	-0.0175461	0.139319	6.89458	1.5224	0.128063	0.572016
CCL28	-0.00674753	-0.0438024	0.0303073	1.9836	-0.357113	0.721044	0.960536	0.0192873	-0.0370535	0.0756282	1.9836	0.671358	0.502068	0.749584	0.0287543	-0.0110427	0.0685512	1.9836	1.41696	0.156647	0.580952
CCL3	0.00138996	-0.0533636	0.0561435	6.36527	0.0497846	0.960299	0.960536	0.0124965	-0.0708138	0.0958068	6.36527	0.294169	0.768659	0.872884	0.00884899	-0.0499175	0.0676155	6.36527	0.295304	0.767792	0.931662
CCL4	-0.00980001	-0.0685475	0.0489475	6.59836	-0.327147	0.74359	0.960536	-0.00897761	-0.0984366	0.0804813	6.59836	-0.196808	0.843997	0.912062	0.0145543	-0.0485217	0.0776303	6.59836	0.452514	0.650947	0.931662
CD244	0.00105847	-0.040888	0.043005	6.74875	0.0494867	0.960536	0.960536	-0.0305334	-0.0943608	0.0332941	6.74875	-0.938149	0.348278	0.704995	0.00107858	-0.0439523	0.0461095	6.74875	0.0469729	0.962539	0.977123
CD40	0.0161479	-0.0279644	0.0602602	11.6094	0.717895	0.472904	0.960536	-0.00200212	-0.0691255	0.0651213	11.6094	-0.0584954	0.95336	0.95336	0.00291741	-0.0444403	0.0502751	11.6094	0.120812	0.903851	0.931662
CD5	0.00221838	-0.037394	0.0418307	6.92254	0.109827	0.912557	0.960536	0.00619715	-0.0540804	0.0664747	6.92254	0.201624	0.840231	0.912062	0.0093258	-0.0332013	0.0518529	6.92254	0.430057	0.6672	0.931662
CD6	-0.00281756	-0.0625784	0.0569433	6.47114	-0.0924617	0.92634	0.960536	-0.03103	-0.121967	0.0599068	6.47114	-0.669187	0.503452	0.749584	0.0232293	-0.0409292	0.0873879	6.47114	0.710047	0.477756	0.79048
CD8A	0.0460021	-0.0256901	0.117694	10.5539	1.25838	0.208399	0.937669	-0.0873731	-0.196466	0.0217195	10.5539	-1.57068	0.116412	0.519974	0.0168359	-0.060132	0.0938038	10.5539	0.428975	0.667987	0.931662
CDCP1	0.0312622	-0.0206701	0.0831945	2.58304	1.18056	0.237916	0.937669	0.0884219	0.00939691	0.167447	2.58304	2.19432	0.0283243	0.237216	0.0784368	0.0226841	0.134189	2.58304	2.75905	0.00584861	0.0996296
CSF-1	-0.00348768	-0.0314164	0.024441	10.4809	-0.244901	0.806557	0.960536	-0.0194108	-0.0619093	0.0230878	10.4809	-0.895723	0.370506	0.704995	0.00398406	-0.0259998	0.0339679	10.4809	0.260581	0.794442	0.931662
CST5	-0.010869	-0.0662779	0.04454	6.04915	-0.384693	0.700505	0.960536	0.0263606	-0.0579555	0.110677	6.04915	0.613125	0.539862	0.752214	0.0398256	-0.0196603	0.0993115	6.04915	1.31296	0.189342	0.580952
CX3CL1	0.0144021	-0.0328142	0.0616185	4.75534	0.59819	0.549779	0.960536	0.0183709	-0.0534774	0.0902192	4.75534	0.50144	0.616115	0.788422	0.0174877	-0.0332033	0.0681786	4.75534	0.676561	0.498761	0.79048
CXCL1	-0.0414507	-0.109939	0.0270377	8.86602	-1.18692	0.235399	0.937669	-0.0124866	-0.116698	0.091725	8.86602	-0.23498	0.814247	0.909243	-0.0248866	-0.098486	0.0487127	8.86602	-0.663128	0.507323	0.79048
CXCL10	-0.030208	-0.124342	0.0639259	9.39434	-0.629333	0.529201	0.960536	-0.100435	-0.243677	0.0428072	9.39434	-1.37505	0.169266	0.599284	-0.000828044	-0.101889	0.100233	9.39434	-0.0160685	0.987181	0.987181
CXCL11	0.0249441	-0.0518655	0.101754	11.4423	0.63688	0.524275	0.960536	-0.0969761	-0.213985	0.0200327	11.4423	-1.62537	0.104239	0.498856	-0.0354029	-0.117861	0.0470553	11.4423	-0.841996	0.399888	0.79048
CXCL5	-0.028017	-0.145462	0.0894284	9.95616	-0.467832	0.639954	0.960536	0.0490732	-0.129641	0.227788	9.95616	0.538504	0.590287	0.775476	0.0696564	-0.0564317	0.195744	9.95616	1.08341	0.278755	0.747064
CXCL6	0.0215773	-0.0422912	0.0854459	9.89716	0.662545	0.507697	0.960536	-0.0437539	-0.140941	0.0534337	9.89716	-0.882898	0.377395	0.704995	-0.00982984	-0.0783983	0.0587387	9.89716	-0.281143	0.778629	0.931662
CXCL9	0.0118744	-0.0733182	0.097067	7.41827	0.273348	0.784614	0.960536	-0.046884	-0.176439	0.0826709	7.41827	-0.709702	0.47797	0.749584	-0.0150181	-0.106439	0.0764029	7.41827	-0.322162	0.747363	0.931662
DNER	0.0117084	-0.019135	0.0425519	9.42613	0.744458	0.456685	0.960536	-0.0247041	-0.071638	0.0222299	9.42613	-1.03225	0.302076	0.704995	0.0293922	-0.00372105	0.0625053	9.42613	1.74074	0.0818785	0.498715
EN-RAGE	-0.00794507	-0.111496	0.0956062	4.22971	-0.150469	0.880409	0.960536	0.148643	-0.00892923	0.306215	4.22971	1.84999	0.0644588	0.370167	0.0430378	-0.0681337	0.154209	4.22971	0.759209	0.447815	0.79048
FGF-19	0.0547557	-0.0519268	0.161438	8.91787	1.00656	0.314264	0.960536	0.194568	0.0322309	0.356905	8.91787	2.35049	0.0188431	0.237216	0.172662	0.0581288	0.287195	8.91787	2.95645	0.00314761	0.0996296
FGF-21	0.108807	-0.0582717	0.275886	5.11555	1.27715	0.201695	0.937669	0.474921	0.220699	0.729144	5.11555	3.66364	0.000254977	0.0170835	0.245156	0.0657183	0.424594	5.11555	2.67937	0.00743504	0.0996296
Flt3L	0.0194214	-0.030293	0.0691359	9.38665	0.766132	0.443686	0.960536	0.0189293	-0.0567202	0.0945789	9.38665	0.49072	0.623677	0.788422	-0.00371578	-0.0570886	0.0496571	9.38665	-0.136532	0.891414	0.931662
HGF	0.014759	-0.0239296	0.0534476	8.31125	0.748132	0.454466	0.960536	0.0967161	0.0378444	0.155588	8.31125	3.22179	0.00129391	0.0433459	0.0583143	0.0167787	0.0998499	8.31125	2.75334	0.00595119	0.0996296
IFN-gamma	0.0362715	-0.086058	0.158601	6.99773	0.581487	0.560977	0.960536	-0.0811805	-0.267217	0.104856	6.99773	-0.855773	0.392224	0.710243	-0.0688101	-0.200089	0.0624686	6.99773	-1.02793	0.304105	0.75463
IL10	0.00635936	-0.0642194	0.0769382	4.13755	0.176703	0.859759	0.960536	0.0418071	-0.0655563	0.149171	4.13755	0.763659	0.445159	0.749584	-0.0088628	-0.0846358	0.0669102	4.13755	-0.229384	0.818594	0.931662
IL-10RB	0.00159305	-0.0349505	0.0381366	7.79791	0.0854916	0.931879	0.960536	0.00875932	-0.0468483	0.0643669	7.79791	0.308917	0.757416	0.872884	0.00272218	-0.0365105	0.0419549	7.79791	0.136074	0.891776	0.931662
IL-12B	0.0166667	-0.0515579	0.0848913	7.50107	0.479087	0.631928	0.960536	-0.105255	-0.209071	-0.00143899	7.50107	-1.98831	0.0469108	0.349225	-0.0127933	-0.0860384	0.0604518	7.50107	-0.342538	0.731981	0.931662
IL-17C	0.028853	-0.0485558	0.106262	3.70418	0.73098	0.464875	0.960536	0.110233	-0.00742395	0.227891	3.70418	1.83738	0.0662986	0.370167	0.0365976	-0.0464674	0.119663	3.70418	0.864052	0.387661	0.79048
IL-18	0.0149503	-0.0513547	0.0812553	9.23318	0.442189	0.658399	0.960536	0.0349538	-0.0659413	0.135849	9.23318	0.679406	0.496957	0.749584	0.0781965	0.00701227	0.149381	9.23318	2.15431	0.0313321	0.262406
IL-18R1	0.0419088	-0.00939996	0.0932175	8.5014	1.60184	0.109346	0.937669	0.0155142	-0.0625613	0.0935897	8.5014	0.38969	0.696806	0.833679	0.03057	-0.0245144	0.0856545	8.5014	1.08836	0.276565	0.747064
IL-6	-0.00317963	-0.09076	0.0844007	3.42409	-0.0711991	0.943246	0.960536	0.0979067	-0.0353544	0.231168	3.42409	1.44084	0.149784	0.590327	0.0761592	-0.017865	0.170183	3.42409	1.5885	0.112327	0.539675
IL-7	-0.0276076	-0.0870935	0.0318784	2.05049	-0.910165	0.362843	0.960536	-0.0620407	-0.152526	0.0284443	2.05049	-1.34464	0.178891	0.599284	0.0282719	-0.0355793	0.0921232	2.05049	0.868346	0.385307	0.79048
IL-8	-0.00291019	-0.0548459	0.0490255	4.58297	-0.109891	0.912507	0.960536	0.0394944	-0.0394737	0.118463	4.58297	0.98082	0.326798	0.704995	0.00404732	-0.0517756	0.0598703	4.58297	0.142187	0.886946	0.931662
LAP TGF-beta-1	0.0229941	-0.0139829	0.0599711	7.59079	1.21952	0.222787	0.937669	0.0261817	-0.0300854	0.0824487	7.59079	0.912532	0.361596	0.704995	0.0265282	-0.0131747	0.0662311	7.59079	1.31036	0.190221	0.580952
LIF-R	0.0144492	-0.0208307	0.0497291	4.24057	0.803195	0.421955	0.960536	0.0253538	-0.0283374	0.0790451	4.24057	0.926073	0.354517	0.704995	0.00438239	-0.0335048	0.0422696	4.24057	0.226842	0.820569	0.931662
MCP-1	0.0339158	-0.0122602	0.0800917	12.4579	1.44042	0.1499	0.937669	0.0817386	0.0114735	0.152004	12.4579	2.28135	0.0226298	0.237216	0.042267	-0.00730691	0.091841	12.4579	1.67206	0.0946643	0.528542
MCP-2	0.063841	-0.00791307	0.135595	9.56159	1.74485	0.0811611	0.937669	0.0647168	-0.0444499	0.173884	9.56159	1.1626	0.245126	0.698906	0.0220575	-0.0549645	0.0990795	9.56159	0.561625	0.574433	0.874705
MCP-3	0.0250269	-0.0367284	0.0867821	2.88546	0.794762	0.426844	0.960536	0.0703929	-0.0235734	0.164359	2.88546	1.46914	0.14195	0.590327	0.0690199	0.00272038	0.135319	2.88546	2.04159	0.04132	0.276844
MCP-4	0.0545702	-0.032973	0.142113	15.781	1.22247	0.221671	0.937669	0.0519798	-0.081233	0.185193	15.781	0.765233	0.444221	0.749584	0.0627216	-0.0312637	0.156707	15.781	1.30877	0.19076	0.580952
MMP-1	0.013542	-0.089332	0.116416	12.2529	0.258156	0.796313	0.960536	0.0702665	-0.0862735	0.226807	12.2529	0.880294	0.378803	0.704995	0.0292571	-0.0811865	0.139701	12.2529	0.519512	0.60346	0.898485
MMP-10	0.0883659	0.00904709	0.167685	9.50466	2.18481	0.0290159	0.648021	0.137934	0.0172363	0.258632	9.50466	2.24118	0.0251211	0.237216	-0.00718647	-0.0923421	0.0779692	9.50466	-0.165503	0.868564	0.931662
OPG	0.0124404	-0.0326354	0.0575162	10.1475	0.541249	0.588395	0.960536	0.0210205	-0.0475663	0.0896072	10.1475	0.601045	0.547876	0.752214	0.00958721	-0.0388024	0.0579768	10.1475	0.388549	0.69765	0.931662
OSM	-0.0210032	-0.101523	0.0595168	2.94009	-0.511548	0.609022	0.960536	0.0109452	-0.111581	0.133471	2.94009	0.175186	0.860951	0.915614	0.0602017	-0.0262437	0.146647	2.94009	1.36575	0.172167	0.580952
PD-L1	0.00788941	-0.033539	0.0493178	6.15074	0.373467	0.70884	0.960536	-0.0314153	-0.0945104	0.0316799	6.15074	-0.976451	0.328957	0.704995	-0.00424841	-0.0487422	0.0402454	6.15074	-0.187255	0.85148	0.931662
SCF	0.0308607	-0.0159659	0.0776874	9.80966	1.29246	0.196342	0.937669	0.0491387	-0.0221164	0.120394	9.80966	1.35242	0.17639	0.599284	0.0178661	-0.0324064	0.0681385	9.80966	0.696953	0.485911	0.79048
ST1A1	0.0326527	-0.0918644	0.15717	2.86747	0.514274	0.607116	0.960536	-0.00802834	-0.197504	0.181447	2.86747	-0.0830955	0.933784	0.947932	0.0266748	-0.107005	0.160355	2.86747	0.391327	0.695596	0.931662
STAMBP	0.0275742	-0.0393934	0.0945417	4.55575	0.807501	0.419472	0.960536	0.0366437	-0.0653194	0.138607	4.55575	0.704792	0.48102	0.749584	0.0334966	-0.0383972	0.10539	4.55575	0.913724	0.36097	0.79048
TGF-alpha	0.0071039	-0.0233331	0.0375409	3.01886	0.45772	0.647202	0.960536	0.0131601	-0.0331555	0.0594757	3.01886	0.557233	0.577429	0.773755	0.0341568	0.00148011	0.0668336	3.01886	2.04995	0.0404961	0.276844
TNF	0.0279674	-0.020598	0.0765329	4.34308	1.12935	0.258881	0.960536	0.0270787	-0.0467083	0.100866	4.34308	0.719703	0.47179	0.749584	-0.0215761	-0.0736796	0.0305274	4.34308	-0.812103	0.416827	0.79048
TNFB	-0.00822445	-0.0580968	0.0416479	5.69742	-0.323409	0.746419	0.960536	0.00383415	-0.0720539	0.0797222	5.69742	0.0990834	0.921082	0.947932	-0.0073027	-0.0608458	0.0462404	5.69742	-0.267476	0.789129	0.931662
TNFRSF9	0.00535594	-0.0402347	0.0509466	6.6674	0.23039	0.817811	0.960536	-0.0144818	-0.0838562	0.0548926	6.6674	-0.40938	0.682303	0.83117	-0.017944	-0.0668896	0.0310016	6.6674	-0.71897	0.472241	0.79048
TNFSF14	0.00860258	-0.0473789	0.0645841	4.65818	0.301362	0.763169	0.960536	0.046244	-0.038942	0.13143	4.65818	1.06461	0.287177	0.704995	0.0291939	-0.0309073	0.0892951	4.65818	0.952607	0.340902	0.79048
TRAIL	0.049246	0.00835042	0.0901415	7.99733	2.36156	0.0182912	0.612756	0.0544081	-0.00782191	0.116638	7.99733	1.71462	0.0865658	0.446147	0.0177452	-0.0261598	0.0616501	7.99733	0.792632	0.428084	0.79048
TRANCE	-0.00251393	-0.0847686	0.0797408	5.31543	-0.0599374	0.952211	0.960536	-0.0733851	-0.198551	0.0517804	5.31543	-1.14981	0.250354	0.698906	-0.0617213	-0.150029	0.0265864	5.31543	-1.3707	0.17062	0.580952
TWEAK	0.030577	-0.0148931	0.0760471	8.85394	1.31878	0.187389	0.937669	0.0145434	-0.0546476	0.0837345	8.85394	0.412213	0.680226	0.83117	0.0306427	-0.0181735	0.0794589	8.85394	1.23103	0.218453	0.636364
uPA	0.00874649	-0.0318386	0.0493315	10.7039	0.422642	0.672601	0.960536	0.00297568	-0.0587818	0.0647332	10.7039	0.0944935	0.924726	0.947932	0.0188022	-0.0247694	0.0623738	10.7039	0.846272	0.3975	0.79048
VEGF-A	0.0273183	-0.00898733	0.0636239	10.7369	1.47565	0.140191	0.937669	0.0333229	-0.0219227	0.0885685	10.7369	1.18291	0.236984	0.698906	0.0279828	-0.0109945	0.06696	10.7369	1.40794	0.1593	0.580952
