# Supplementary material for: Immunometabolic blood biomarkers of developmental trajectories of depressive symptoms: findings from the ALSPAC birth cohort
Source: Mol Psychiatry. 2025 Oct 29;31(3):1746–56. doi: 10.1038/s41380-025-03311-7 (PMC12916287; doi:10.1038/s41380-025-03311-7)
Supplement: Supplementary file 5 — Supplementary Table S11 [file 41380_2025_3311_MOESM5_ESM.xlsx]

## Sheet: Table S11
Table S11. Results from the NMR metabolomics limma models – basic model
	Adolescent-limited							Adolescent-persistent							Adulthood-onset
Metabolite	Log2FC	LCI	UCI	AveExpr	t	p	adj.p	Log2FC	LCI	UCI	AveExpr	t	p	adj.p	Log2FC	LCI	UCI	AveExpr	t	p	adj.p
VLDL-D	0.00627037	0.00122952	0.0113112	5.17957	2.43934	0.0147915	0.367731	0.00291476	-0.00485601	0.0106855	5.17957	0.735567	0.462071	0.86383	0.00573614	0.000290507	0.0111818	5.17957	2.06564	0.0389775	0.225092
LDL-D	-0.000507103	-0.00181007	0.000795864	4.5601	-0.763217	0.445415	0.874729	-0.000490029	-0.00249847	0.00151841	4.5601	-0.478463	0.632368	0.86383	-0.000147405	-0.00155556	0.00126075	4.5601	-0.20528	0.837372	0.943598
HDL-D	-0.000336668	-0.0040723	0.00339896	3.31104	-0.176734	0.859733	0.9424	-0.00362167	-0.00938036	0.00213701	3.31104	-1.2333	0.217593	0.86383	-0.0038841	-0.0079197	0.000151495	3.31104	-1.88741	0.0592347	0.225092
Total cholesterol	0.00937347	-0.0282085	0.0469554	1.80178	0.489108	0.624813	0.874729	-0.00828061	-0.0662153	0.0496541	1.80178	-0.28029	0.779281	0.89696	0.00163135	-0.0389684	0.0422311	1.80178	0.0787968	0.937201	0.986898
VLDL-C	0.063999	-0.0018255	0.129824	-1.31796	1.90664	0.0566952	0.538604	0.0292856	-0.0721467	0.130718	-1.31796	0.566189	0.571322	0.86383	0.0735991	0.00249667	0.144701	-1.31796	2.02989	0.0424865	0.225092
Remnant-C	0.0438663	-0.00920751	0.0969401	-0.151726	1.62082	0.105198	0.560563	0.0203713	-0.0614127	0.102155	-0.151726	0.488467	0.625267	0.86383	0.0473585	-0.00997078	0.104688	-0.151726	1.61996	0.105381	0.300337
VLDL-C	0.0293601	-0.0311153	0.0898355	0.213047	0.952058	0.341171	0.858343	0.0239123	-0.0693139	0.117139	0.213047	0.503	0.615014	0.86383	0.0250541	-0.0402773	0.0903856	0.213047	0.75204	0.452106	0.780911
HDL-C	-0.0153425	-0.0522487	0.0215637	0.441672	-0.81523	0.415028	0.874729	-0.0447931	-0.101686	0.0120998	0.441672	-1.54396	0.122739	0.86383	-0.0432539	-0.0831236	-0.00338425	0.441672	-2.12749	0.0334892	0.225092
HDL2-C	-0.0191096	-0.072431	0.0342119	-0.168109	-0.702802	0.482253	0.874729	-0.0559018	-0.1381	0.0262962	-0.168109	-1.33367	0.182448	0.86383	-0.0570199	-0.114623	0.000583152	-0.168109	-1.94118	0.0523628	0.225092
HDL3-C	-0.0045149	-0.0163683	0.00733853	-1.13907	-0.746945	0.455175	0.874729	-0.0144677	-0.0327409	0.00380558	-1.13907	-1.55263	0.120654	0.86383	-0.0111925	-0.0239982	0.00161334	-1.13907	-1.71397	0.0866735	0.260021
EstC	0.00826863	-0.0300664	0.0466036	1.2912	0.422982	0.672349	0.874729	-0.0059871	-0.0650827	0.0531085	1.2912	-0.198676	0.842534	0.89696	0.000805327	-0.0406079	0.0422186	1.2912	0.0381344	0.969584	0.986898
FreeC	0.012004	-0.0243107	0.0483188	0.0544481	0.648228	0.516904	0.874729	-0.0134928	-0.069474	0.0424884	0.0544481	-0.472654	0.636506	0.86383	0.00350777	-0.035723	0.0427385	0.0544481	0.175343	0.860826	0.943598
Total triglycerides	0.066311	0.00544174	0.12718	-0.268348	2.13635	0.0327599	0.373463	0.0110628	-0.0827523	0.104878	-0.268348	0.231247	0.817144	0.89696	0.0480016	-0.0178402	0.113843	-0.268348	1.42968	0.152949	0.335312
VLDL-TG	0.0965622	0.0156502	0.177474	-1.00089	2.34034	0.0193543	0.367731	0.0508474	-0.0738564	0.175551	-1.00089	0.799603	0.424027	0.86383	0.0847041	-0.00281735	0.172226	-1.00089	1.89791	0.0578379	0.225092
LDL-TG	0.0114876	-0.0352809	0.0582561	-3.07908	0.48168	0.63008	0.874729	-0.0428736	-0.11497	0.0292229	-3.07908	-1.16617	0.243673	0.86383	-1.3672e-05	-0.0505374	0.0505101	-3.07908	-0.000530665	0.999577	0.999577
HDL-TG	0.033145	-0.0153541	0.0816442	-3.14244	1.3402	0.180318	0.597838	-0.0312962	-0.10606	0.043468	-3.14244	-0.820884	0.4118	0.86383	-0.00899391	-0.0613874	0.0433996	-3.14244	-0.336632	0.736426	0.943598
Total phosphoglycerides	-0.00127098	-0.034892	0.0323501	0.573031	-0.0741331	0.940911	0.975126	-0.0257144	-0.0775404	0.0261116	0.573031	-0.972999	0.330659	0.86383	-0.00519751	-0.041518	0.031123	0.573031	-0.280626	0.779023	0.943598
TG/PG	0.10181	0.0286178	0.175002	-1.4405	2.72779	0.00642626	0.366297	-0.00931076	-0.122157	0.103535	-1.4405	-0.161802	0.871477	0.903167	0.0587736	-0.0203549	0.137902	-1.4405	1.45658	0.145374	0.335312
PC	0.00885154	-0.027293	0.044996	0.621393	0.480243	0.631102	0.874729	-0.0152379	-0.0709566	0.0404809	0.621393	-0.536298	0.591806	0.86383	0.00289898	-0.0361479	0.0419458	0.621393	0.145594	0.884255	0.950992
Sphingomyelins	-0.000568458	-0.0283836	0.0272467	-1.3787	-0.0400776	0.968035	0.985321	-0.0176722	-0.0605508	0.0252064	-1.3787	-0.808229	0.419045	0.86383	-0.0148627	-0.0449113	0.015186	-1.3787	-0.969964	0.33217	0.610764
Total cholines	0.000237096	-0.0317962	0.0322704	0.920929	0.0145147	0.988421	0.988421	-0.0235959	-0.072977	0.0257853	0.920929	-0.937042	0.348838	0.86383	-0.00867624	-0.0432818	0.0259293	0.920929	-0.491666	0.623004	0.910544
ApoA1	-0.00437617	-0.0259062	0.0171539	0.530639	-0.398597	0.690229	0.874729	-0.0252094	-0.0583992	0.00798033	0.530639	-1.48951	0.136495	0.86383	-0.0186112	-0.0418701	0.00464764	0.530639	-1.56917	0.11675	0.310349
ApoB	0.0296034	-0.00731779	0.0665246	-0.58874	1.57235	0.116011	0.560563	0.0130158	-0.0439003	0.0699319	-0.58874	0.448457	0.653867	0.866754	0.030104	-0.00978192	0.0699899	-0.58874	1.48009	0.13899	0.335312
ApoB/ApoA1	0.0339701	-0.00249022	0.0704305	-1.11937	1.82709	0.0678196	0.552246	0.0382451	-0.0179606	0.0944508	-1.11937	1.33438	0.182216	0.86383	0.0487113	0.00932325	0.0880994	-1.11937	2.42521	0.0153785	0.175315
Total FA	0.0177953	-0.0192546	0.0548452	3.05846	0.941894	0.346349	0.858343	-0.0143991	-0.0715138	0.0427155	3.05846	-0.494393	0.621077	0.86383	0.0124788	-0.027546	0.0525036	3.05846	0.611405	0.540994	0.856573
Unsaturation	-0.00516701	-0.0123236	0.00198964	0.305069	-1.41584	0.156963	0.597838	-0.00325784	-0.0142896	0.00777394	0.305069	-0.57912	0.562567	0.86383	-0.00498578	-0.012717	0.00274548	0.305069	-1.26464	0.206133	0.435169
DHA	-0.0101414	-0.054203	0.0339202	-3.20785	-0.451358	0.651776	0.874729	-0.0845206	-0.152451	-0.0165902	-3.20785	-2.43996	0.0147665	0.280563	-0.0467006	-0.094307	0.000905862	-3.20785	-1.92372	0.0545176	0.225092
LA	0.0133136	-0.0254099	0.0520372	1.1942	0.674227	0.500237	0.874729	-0.0242467	-0.0839412	0.0354478	1.1942	-0.796532	0.425808	0.86383	-0.0064252	-0.0482582	0.0354078	1.1942	-0.301198	0.763292	0.943598
Omega-3	0.00612371	-0.0372639	0.0495113	-1.79972	0.276779	0.781975	0.928596	-0.0593273	-0.126219	0.00756477	-1.79972	-1.73926	0.0821275	0.86383	-0.0372028	-0.0840812	0.00967556	-1.79972	-1.55628	0.119784	0.310349
Omega-6	0.00767524	-0.0275284	0.0428789	1.49773	0.427551	0.669019	0.874729	-0.0187147	-0.0729832	0.0355537	1.49773	-0.676271	0.498939	0.86383	-0.00108398	-0.0391144	0.0369465	1.49773	-0.0558953	0.95543	0.986898
PUFA	0.00800727	-0.0272676	0.0432821	1.63898	0.445147	0.656257	0.874729	-0.0224441	-0.0768223	0.031934	1.63898	-0.809399	0.418372	0.86383	-0.00428308	-0.0423904	0.0338243	1.63898	-0.22041	0.825572	0.943598
MUFA	0.0384168	-0.00975933	0.086593	1.03986	1.56377	0.118013	0.560563	0.00365659	-0.0706099	0.0779231	1.03986	0.0965534	0.92309	0.92309	0.0458674	-0.00617702	0.0979118	1.03986	1.72828	0.0840766	0.260021
SFA	0.0124774	-0.0233136	0.0482684	1.65051	0.683651	0.494267	0.874729	-0.0200711	-0.0752449	0.0351028	1.65051	-0.71338	0.475685	0.86383	0.00425946	-0.0344055	0.0429244	1.65051	0.216033	0.828981	0.943598
DHA%	-0.02953	-0.0635957	0.00453564	0.377669	-1.69993	0.0892836	0.560563	-0.0795827	-0.132149	-0.0270162	0.377669	-2.96889	0.00302072	0.0860904	-0.0601467	-0.0969501	-0.0233432	0.377669	-3.20485	0.00137046	0.0260388
LA%	-0.00320816	-0.0196528	0.0132365	4.77882	-0.382574	0.702072	0.874729	-0.00843945	-0.0337899	0.016911	4.77882	-0.65285	0.51392	0.86383	-0.0176127	-0.0353778	0.000152424	4.77882	-1.9442	0.0519966	0.225092
Omega-3%	-0.0122916	-0.0396057	0.0150225	1.7849	-0.882483	0.377611	0.874729	-0.0434703	-0.0855839	-0.00135673	1.7849	-2.02421	0.0430681	0.613721	-0.0485956	-0.0781093	-0.0190819	1.7849	-3.22892	0.00126066	0.0260388
Omega-6%	-0.00903569	-0.0202892	0.00221782	5.08261	-1.57455	0.115501	0.560563	-0.0030667	-0.0204146	0.0142812	5.08261	-0.346664	0.728876	0.89696	-0.0125715	-0.0247286	-0.000414347	5.08261	-2.02787	0.0426927	0.225092
PUFA%	-0.00873895	-0.0201369	0.00265902	5.22386	-1.50354	0.132841	0.582456	-0.0067985	-0.0243691	0.0107721	5.22386	-0.758771	0.44807	0.86383	-0.0157361	-0.0280493	-0.00342292	5.22386	-2.50617	0.0122754	0.174924
MUFA%	0.020355	0.00184942	0.0388606	4.6254	2.15701	0.0311114	0.373463	0.0176952	-0.0108322	0.0462226	4.6254	1.2164	0.223961	0.86383	0.0331298	0.0131383	0.0531214	4.6254	3.2498	0.00117205	0.0260388
SFA%	-0.00394652	-0.0113009	0.00340789	5.23522	-1.05233	0.292764	0.794645	-0.00417193	-0.0155086	0.00716471	5.23522	-0.721667	0.470575	0.86383	-0.00696961	-0.0149145	0.000975291	5.23522	-1.7203	0.0855168	0.260021
Glucose	-0.00304333	-0.0163641	0.0102774	1.96144	-0.44803	0.654175	0.874729	0.0102757	-0.0102502	0.0308015	1.96144	0.981736	0.326337	0.86383	0.0126084	-0.00177718	0.026994	1.96144	1.71877	0.0857958	0.260021
Lactate	0.0112058	-0.0470232	0.0694347	-0.204763	0.377387	0.705922	0.874729	-0.018169	-0.107897	0.0715593	-0.204763	-0.397088	0.69134	0.880321	0.025029	-0.0378852	0.0879431	-0.204763	0.780152	0.435384	0.775528
Citrate	0.00230406	-0.0229468	0.0275549	-2.65661	0.178938	0.858003	0.9424	0.00429101	-0.0345817	0.0431637	-2.65661	0.216471	0.828641	0.89696	0.00733367	-0.0199157	0.034583	-2.65661	0.527776	0.597708	0.896561
Alanine	0.00197084	-0.0243751	0.0283168	-1.5588	0.146698	0.883384	0.950054	-0.00262212	-0.0432334	0.0379891	-1.5588	-0.126617	0.899255	0.915313	0.00265746	-0.025831	0.0311459	-1.5588	0.182929	0.85487	0.943598
Glutamine	0.00427887	-0.0239576	0.0325154	-1.25168	0.297172	0.766364	0.928596	0.00636044	-0.0372555	0.0499764	-1.25168	0.285976	0.774923	0.89696	-0.0107292	-0.0412298	0.0197713	-1.25168	-0.689842	0.490367	0.822085
Histidine	-0.001068	-0.0264503	0.0243143	-4.26519	-0.0825136	0.934246	0.975126	-0.01918	-0.0583084	0.0199483	-4.26519	-0.961263	0.336525	0.86383	0.00290023	-0.0245201	0.0303206	-4.26519	0.207416	0.835704	0.943598
Isoleucine	0.0235375	-0.0109572	0.0580323	-4.48338	1.33811	0.180996	0.597838	0.00513649	-0.0480302	0.0583032	-4.48338	0.189457	0.849752	0.89696	0.0219515	-0.0153214	0.0592244	-4.48338	1.15493	0.248243	0.487926
Leucine	0.00994704	-0.0167796	0.0366737	-3.98707	0.729851	0.465558	0.874729	-0.023916	-0.0651003	0.0172683	-3.98707	-1.13879	0.254915	0.86383	-0.00927897	-0.0381484	0.0195905	-3.98707	-0.630298	0.528564	0.856573
Valine	0.00815876	-0.0221531	0.0384706	-2.84815	0.527832	0.597668	0.874729	-0.017569	-0.0642963	0.0291583	-2.84815	-0.737328	0.461001	0.86383	-0.0198603	-0.0526059	0.0128854	-2.84815	-1.18937	0.234422	0.477217
Phenylalanine	-0.00449748	-0.0249232	0.0159283	-4.33464	-0.431793	0.665934	0.874729	-0.00360435	-0.035092	0.0278833	-4.33464	-0.224477	0.822407	0.89696	-0.0112877	-0.0333535	0.0107781	-4.33464	-1.00316	0.315893	0.600197
Tyrosine	0.00753331	-0.0269655	0.0420321	-4.5299	0.428219	0.668533	0.874729	0.022212	-0.0309694	0.0753935	-4.5299	0.819053	0.412844	0.86383	0.0044553	-0.0328128	0.0417234	-4.5299	0.234436	0.814668	0.943598
Acetate	-0.0213112	-0.0585919	0.0159696	-4.40853	-1.12101	0.262407	0.784458	-0.0196999	-0.0771555	0.0377557	-4.40853	-0.672383	0.50141	0.86383	-0.00417861	-0.0444627	0.0361054	-4.40853	-0.203416	0.838829	0.943598
Acetoacetate	0.00446831	-0.0445079	0.0534445	-5.12192	0.178914	0.858022	0.9424	-0.063029	-0.138601	0.0125433	-5.12192	-1.63555	0.102076	0.86383	-0.00944911	-0.0623695	0.0434713	-5.12192	-0.350149	0.72626	0.943598
3-hydroxybutyrate	-0.0458851	-0.114335	0.022565	-3.08671	-1.31457	0.188791	0.597838	-0.0211073	-0.126661	0.0844467	-3.08671	-0.392143	0.694991	0.880321	-0.0208712	-0.0948268	0.0530845	-3.08671	-0.553428	0.580026	0.893554
Creatinine	-0.015511	-0.0370754	0.00605351	-4.16902	-1.41054	0.158521	0.597838	-0.0610991	-0.0943419	-0.0278563	-4.16902	-3.6043	0.00031986	0.018232	-0.025439	-0.048735	-0.00214291	-4.16902	-2.14142	0.0323486	0.225092
Albumin	-0.00532866	-0.0149039	0.00424655	-3.43442	-1.09132	0.275249	0.784458	0.00172046	-0.0130403	0.0164812	-3.43442	0.228571	0.819224	0.89696	-0.00143475	-0.0117788	0.00890934	-3.43442	-0.271999	0.785648	0.943598
Glycoprotein acetyls	0.00198832	-0.019808	0.0237846	0.282574	0.17889	0.85804	0.9424	0.00894148	-0.0246586	0.0425416	0.282574	0.521859	0.60182	0.86383	0.0174139	-0.00613284	0.0409606	0.282574	1.45027	0.147124	0.335312
