# Supplementary material for: Immunometabolic blood biomarkers of developmental trajectories of depressive symptoms: findings from the ALSPAC birth cohort
Source: Mol Psychiatry. 2025 Oct 29;31(3):1746–56. doi: 10.1038/s41380-025-03311-7 (PMC12916287; doi:10.1038/s41380-025-03311-7)
Supplement: Supplementary file 6 — Supplementary Table S12 [file 41380_2025_3311_MOESM6_ESM.xlsx]

## Sheet: Table S12
Table S12. Results from the NMR metabolomics limma models – adjusted model
	Adolescent-limited							Adolescent-persistent							Adulthood-onset
Metabolite	Log2FC	LCI	UCI	AveExpr	t	p	adj.p	Log2FC	LCI	UCI	AveExpr	t	p	adj.p	Log2FC	LCI	UCI	AveExpr	t	p	adj.p
VLDL-D	0.0064081	0.0014113	0.0114049	5.17957	2.5149	0.0119764	0.302474	0.00173868	-0.00597241	0.00944977	5.17957	0.442169	0.65841	0.883877	0.006149	0.000749659	0.0115483	5.17957	2.2333	0.0256278	0.170764
LDL-D	-0.000509135	-0.00181169	0.000793422	4.5601	-0.766516	0.443451	0.854667	-0.00047352	-0.00248346	0.00153642	4.5601	-0.461997	0.644128	0.883877	-0.000153208	-0.00156126	0.00125484	4.5601	-0.213377	0.831052	0.928823
HDL-D	-0.000411837	-0.00413006	0.00330639	3.31104	-0.217207	0.828067	0.938552	-0.00297977	-0.00871777	0.00275822	3.31104	-1.01837	0.308611	0.883877	-0.00410944	-0.0081272	-9.1674e-05	3.31104	-2.00577	0.045001	0.183218
Total cholesterol	0.00983131	-0.0276937	0.0473563	1.80178	0.513778	0.607458	0.854667	-0.0121903	-0.0700991	0.0457185	1.80178	-0.412814	0.679783	0.883877	0.00300385	-0.0375441	0.0435518	1.80178	0.145276	0.884506	0.933645
VLDL-C	0.0661107	0.00110527	0.131116	-1.31796	1.99437	0.0462331	0.439214	0.0109839	-0.0892914	0.111259	-1.31796	0.214806	0.829938	0.927016	0.0799732	0.00973845	0.150208	-1.31796	2.23294	0.0256521	0.170764
Remnant-C	0.0453283	-0.00726318	0.0979197	-0.151726	1.6902	0.0911296	0.494487	0.0077003	-0.0734256	0.0888262	-0.151726	0.186137	0.852354	0.927016	0.0517716	-0.00505056	0.108594	-0.151726	1.78673	0.0741177	0.226256
VLDL-C	0.0303075	-0.0300059	0.090621	0.213047	0.985418	0.324526	0.80426	0.0158221	-0.077254	0.108898	0.213047	0.333358	0.738895	0.883877	0.0278942	-0.0372781	0.0930665	0.213047	0.839335	0.401372	0.693278
HDL-C	-0.0161018	-0.0528303	0.0206268	0.441672	-0.859713	0.39004	0.854667	-0.0383093	-0.0949891	0.0183704	0.441672	-1.32544	0.185161	0.883877	-0.0455301	-0.0852175	-0.00584268	0.441672	-2.24973	0.0245635	0.170764
HDL2-C	-0.0202346	-0.0732854	0.0328162	-0.168109	-0.747973	0.454555	0.854667	-0.0462951	-0.128163	0.0355733	-0.168109	-1.10893	0.267582	0.883877	-0.0603923	-0.117717	-0.00306779	-0.168109	-2.06598	0.0389461	0.170764
HDL3-C	-0.00465395	-0.0164916	0.0071837	-1.13907	-0.770976	0.440803	0.854667	-0.0133061	-0.0315745	0.00496231	-1.13907	-1.42835	0.153332	0.883877	-0.0116028	-0.0243946	0.00118907	-1.13907	-1.77874	0.0754185	0.226256
EstC	0.00871822	-0.0295637	0.0470001	1.2912	0.4466	0.655207	0.854667	-0.00982636	-0.0689032	0.0492505	1.2912	-0.326182	0.744318	0.883877	0.0021531	-0.0392128	0.043519	1.2912	0.102072	0.918709	0.94506
FreeC	0.0124808	-0.0237685	0.0487301	0.0544481	0.67519	0.499625	0.854667	-0.0175639	-0.073504	0.0383763	0.0544481	-0.615716	0.538145	0.883877	0.00493691	-0.0342326	0.0441064	0.0544481	0.247168	0.804801	0.928823
Total triglycerides	0.0679377	0.00772971	0.128146	-0.268348	2.2128	0.027013	0.307948	-0.00494878	-0.0978445	0.087947	-0.268348	-0.104469	0.916807	0.933178	0.0532848	-0.0118572	0.118427	-0.268348	1.60409	0.108838	0.258489
VLDL-TG	0.0984716	0.0184311	0.178512	-1.00089	2.41261	0.0159197	0.302474	0.0294809	-0.0940138	0.152976	-1.00089	0.468142	0.639729	0.883877	0.0914619	0.00486249	0.178061	-1.00089	2.07115	0.0384607	0.170764
LDL-TG	0.0122878	-0.0343445	0.05892	-3.07908	0.516738	0.605391	0.854667	-0.0493338	-0.121297	0.0226291	-3.07908	-1.34437	0.178964	0.883877	0.00230659	-0.0480823	0.0526955	-3.07908	0.0897675	0.92848	0.94506
HDL-TG	0.0339324	-0.0144263	0.0822911	-3.14244	1.37602	0.168955	0.566496	-0.0380194	-0.112647	0.036608	-3.14244	-0.999059	0.317875	0.883877	-0.00663371	-0.0588882	0.0456207	-3.14244	-0.248953	0.80342	0.928823
Total phosphoglycerides	-0.000939472	-0.0345281	0.0326491	0.573031	-0.0548499	0.956263	0.980867	-0.028635	-0.0804658	0.0231958	0.573031	-1.08341	0.278743	0.883877	-0.00418357	-0.0404779	0.0321108	0.573031	-0.226044	0.821188	0.928823
TG/PG	0.103319	0.03055	0.176087	-1.4405	2.78432	0.00540948	0.302474	-0.0233994	-0.135713	0.0889145	-1.4405	-0.408561	0.682902	0.883877	0.0633053	-0.0153833	0.141994	-1.4405	1.57766	0.114787	0.261713
PC	0.00932392	-0.0267561	0.0454039	0.621393	0.506776	0.612362	0.854667	-0.0192716	-0.0749506	0.0364073	0.621393	-0.678754	0.497364	0.883877	0.00431504	-0.0346716	0.0433016	0.621393	0.217047	0.828192	0.928823
Sphingomyelins	-0.000340014	-0.0281399	0.0274599	-1.3787	-0.0239849	0.980867	0.980867	-0.019623	-0.062524	0.023278	-1.3787	-0.896978	0.369828	0.883877	-0.0141778	-0.0442173	0.0158616	-1.3787	-0.925555	0.354778	0.66338
Total cholines	0.000572439	-0.0314272	0.0325721	0.920929	0.0350807	0.972019	0.980867	-0.0264595	-0.0758416	0.0229225	0.920929	-1.05074	0.29349	0.883877	-0.00767097	-0.0422485	0.0269065	0.920929	-0.435051	0.663567	0.928823
ApoA1	-0.00458501	-0.0260964	0.0169264	0.530639	-0.417981	0.676001	0.854667	-0.0234261	-0.0566226	0.00977042	0.530639	-1.38386	0.166541	0.883877	-0.0192373	-0.0424816	0.00400705	0.530639	-1.62297	0.104737	0.258489
ApoB	0.0306108	-0.00598998	0.0672115	-0.58874	1.64009	0.101127	0.494487	0.0044136	-0.0520689	0.0608961	-0.58874	0.153237	0.878225	0.927016	0.0331238	-0.00642549	0.072673	-0.58874	1.64242	0.100643	0.258489
ApoB/ApoA1	0.0351864	-0.000795142	0.071168	-1.11937	1.91769	0.0552776	0.450118	0.027859	-0.027668	0.083386	-1.11937	0.983888	0.325277	0.883877	0.0523574	0.0134772	0.0912375	-1.11937	2.64079	0.00832915	0.0949523
Total FA	0.0185945	-0.018278	0.0554669	3.05846	0.988932	0.322804	0.80426	-0.0208512	-0.0777526	0.0360503	3.05846	-0.718607	0.472459	0.883877	0.0147962	-0.0250466	0.0546389	3.05846	0.728256	0.466533	0.759783
Unsaturation	-0.00527493	-0.0124137	0.00186383	0.305069	-1.44903	0.147469	0.557465	-0.00233205	-0.0133479	0.0086838	0.305069	-0.415149	0.678073	0.883877	-0.00531107	-0.0130249	0.00240276	0.305069	-1.35019	0.177091	0.360506
DHA	-0.0100973	-0.0541694	0.0339748	-3.20785	-0.44929	0.653266	0.854667	-0.0849432	-0.152964	-0.0169226	-3.20785	-2.44891	0.0144056	0.273707	-0.0465597	-0.0941888	0.00106946	-3.20785	-1.917	0.0553661	0.210391
LA	0.0136425	-0.0250576	0.0523427	1.1942	0.691299	0.489449	0.854667	-0.0270553	-0.0867777	0.0326671	1.1942	-0.888381	0.374432	0.883877	-0.00543925	-0.0472571	0.0363786	1.1942	-0.255071	0.798692	0.928823
Omega-3	0.00629008	-0.0371015	0.0496816	-1.79972	0.284273	0.776228	0.931819	-0.0607176	-0.127687	0.00625234	-1.79972	-1.77795	0.075549	0.861258	-0.0367148	-0.0836087	0.0101791	-1.79972	-1.53536	0.124838	0.273684
Omega-6	0.00813151	-0.0270105	0.0432736	1.49773	0.453762	0.650044	0.854667	-0.022611	-0.0768424	0.0316205	1.49773	-0.817621	0.413661	0.883877	0.000283787	-0.0376893	0.0382569	1.49773	0.0146555	0.988308	0.988308
PUFA	0.00843873	-0.0267821	0.0436596	1.63898	0.469852	0.638507	0.854667	-0.0261286	-0.0804817	0.0282245	1.63898	-0.942706	0.345934	0.883877	-0.00298965	-0.0410479	0.0350686	1.63898	-0.154048	0.877586	0.933645
MUFA	0.0396638	-0.00817411	0.0875016	1.03986	1.62595	0.104102	0.494487	-0.00641053	-0.0802339	0.0674128	1.03986	-0.170288	0.864799	0.927016	0.0494831	-0.00220843	0.101175	1.03986	1.87725	0.0606147	0.21594
SFA	0.0132406	-0.0223647	0.0488458	1.65051	0.72925	0.465925	0.854667	-0.026588	-0.0815342	0.0283583	1.65051	-0.948924	0.342762	0.883877	0.00654722	-0.0319263	0.0450208	1.65051	0.333717	0.738624	0.928823
DHA%	-0.0301867	-0.0641138	0.00374028	0.377669	-1.74484	0.0811513	0.494487	-0.0739501	-0.126359	-0.0215411	0.377669	-2.76705	0.00570336	0.162546	-0.0620872	-0.0987497	-0.0254247	0.377669	-3.32097	0.000911559	0.0173196
LA%	-0.00362341	-0.0199427	0.0126959	4.77882	-0.435412	0.663305	0.854667	-0.00483694	-0.030021	0.0203471	4.77882	-0.376643	0.706475	0.883877	-0.018868	-0.0365019	-0.00123404	4.77882	-2.09827	0.0359941	0.170764
Omega-3%	-0.012894	-0.0400662	0.0142783	1.7849	-0.93056	0.352182	0.836433	-0.0384986	-0.0804385	0.00344134	1.7849	-1.80012	0.0719771	0.861258	-0.0503401	-0.0797076	-0.0209726	1.7849	-3.36148	0.000788351	0.0173196
Omega-6%	-0.00932401	-0.0204917	0.00184369	5.08261	-1.63728	0.101713	0.494487	-0.000604641	-0.0178387	0.0166294	5.08261	-0.0688008	0.945154	0.945154	-0.0134358	-0.0255031	-0.00136843	5.08261	-2.18341	0.0291097	0.170764
PUFA%	-0.00905196	-0.0203496	0.00224567	5.22386	-1.57123	0.116271	0.509806	-0.00412559	-0.0215602	0.013309	5.22386	-0.464044	0.642662	0.883877	-0.0166744	-0.0288822	-0.00446669	5.22386	-2.67855	0.00744852	0.0949523
MUFA%	0.0207765	0.0023813	0.0391717	4.6254	2.21489	0.0268685	0.307948	0.0140957	-0.0142919	0.0424833	4.6254	0.973737	0.330293	0.883877	0.0343934	0.0145163	0.0542706	4.6254	3.39317	0.000702966	0.0173196
SFA%	-0.00393152	-0.0112874	0.00342434	5.23522	-1.04812	0.294697	0.799891	-0.00430405	-0.0156549	0.00704682	5.23522	-0.743588	0.457204	0.883877	-0.00692375	-0.0148722	0.00102467	5.23522	-1.70822	0.0877343	0.250043
Glucose	-0.00287833	-0.0161629	0.0104063	1.96144	-0.42489	0.670958	0.854667	0.00848301	-0.0120093	0.0289753	1.96144	0.811791	0.416999	0.883877	0.0132303	-0.00111985	0.0275806	1.96144	1.808	0.0707419	0.226256
Lactate	0.01209	-0.0460151	0.0701952	-0.204763	0.408036	0.683287	0.854667	-0.0251677	-0.114799	0.0644636	-0.204763	-0.550642	0.581935	0.883877	0.0275966	-0.0351996	0.0903927	-0.204763	0.8618	0.38889	0.692711
Citrate	0.00206125	-0.023161	0.0272835	-2.65661	0.160262	0.872689	0.938552	0.00658994	-0.0322815	0.0454613	-2.65661	0.332457	0.739575	0.883877	0.00652436	-0.0207007	0.0337494	-2.65661	0.469952	0.638436	0.928823
Alanine	0.0025063	-0.0237159	0.0287285	-1.5588	0.187434	0.851338	0.938552	-0.00719257	-0.0476567	0.0332715	-1.5588	-0.348577	0.72744	0.883877	0.0042358	-0.0241256	0.0325972	-1.5588	0.292882	0.76964	0.928823
Glutamine	0.00377692	-0.0244239	0.0319777	-1.25168	0.262642	0.792851	0.931819	0.00838191	-0.0352178	0.0519817	-1.25168	0.377005	0.706206	0.883877	-0.0116299	-0.042098	0.0188382	-1.25168	-0.748545	0.454212	0.759783
Histidine	-0.00120739	-0.0265873	0.0241725	-4.26519	-0.0932919	0.92568	0.977107	-0.0179999	-0.0571664	0.0211666	-4.26519	-0.901238	0.367559	0.883877	0.00248451	-0.0249399	0.0299089	-4.26519	0.177659	0.859007	0.933645
Isoleucine	0.0250219	-0.0087251	0.0587689	-4.48338	1.45402	0.146083	0.557465	-0.00731947	-0.0593913	0.0447523	-4.48338	-0.275652	0.782841	0.892438	0.0263758	-0.0100977	0.0628493	-4.48338	1.41812	0.156296	0.329958
Leucine	0.010935	-0.0153542	0.0372242	-3.98707	0.815695	0.414762	0.854667	-0.0323454	-0.0729003	0.00820947	-3.98707	-1.56406	0.117945	0.883877	-0.00630783	-0.0347114	0.0220958	-3.98707	-0.435503	0.66324	0.928823
Valine	0.00922365	-0.0206419	0.0390892	-2.84815	0.605643	0.544814	0.854667	-0.0266957	-0.0727844	0.0193931	-2.84815	-1.13588	0.256131	0.883877	-0.0166616	-0.048933	0.0156097	-2.84815	-1.01248	0.311421	0.612103
Phenylalanine	-0.00414596	-0.0245089	0.016217	-4.33464	-0.399272	0.689731	0.854667	-0.0065011	-0.0379252	0.024923	-4.33464	-0.405703	0.685	0.883877	-0.010256	-0.0322593	0.0117473	-4.33464	-0.914058	0.360786	0.66338
Tyrosine	0.00846707	-0.02573	0.0426641	-4.5299	0.485544	0.627338	0.854667	0.0141177	-0.0386562	0.0668916	-4.5299	0.524602	0.599912	0.883877	0.00759998	-0.0293519	0.0445519	-4.5299	0.403329	0.686745	0.928823
Acetate	-0.0219371	-0.0591508	0.0152765	-4.40853	-1.15602	0.2478	0.743399	-0.0156103	-0.0730224	0.0418017	-4.40853	-0.533206	0.593944	0.883877	-0.0056045	-0.0458249	0.0346159	-4.40853	-0.27326	0.784679	0.928823
Acetoacetate	0.00417638	-0.044793	0.0531457	-5.12192	0.167248	0.86719	0.938552	-0.0605407	-0.136184	0.0151029	-5.12192	-1.56949	0.116675	0.883877	-0.0102911	-0.0632166	0.0426345	-5.12192	-0.381311	0.703009	0.928823
3-hydroxybutyrate	-0.0464019	-0.114803	0.0219993	-3.08671	-1.33033	0.183548	0.581236	-0.0157039	-0.1213	0.0898927	-3.08671	-0.291638	0.770591	0.892438	-0.0225595	-0.0964791	0.05136	-3.08671	-0.598489	0.549575	0.87016
Creatinine	-0.015589	-0.0371556	0.00597772	-4.16902	-1.41748	0.156481	0.557465	-0.0604331	-0.0937149	-0.0271513	-4.16902	-3.56084	0.000377426	0.0215133	-0.0256728	-0.0489768	-0.0023687	-4.16902	-2.16035	0.0308515	0.170764
Albumin	-0.00545673	-0.0150138	0.00410038	-3.43442	-1.11967	0.262975	0.74948	0.00281409	-0.0119345	0.0175627	-3.43442	0.374172	0.708312	0.883877	-0.00181866	-0.0121457	0.00850836	-3.43442	-0.345351	0.729863	0.928823
Glycoprotein acetyls	0.00275575	-0.0186862	0.0241977	0.282574	0.252035	0.801038	0.931819	0.0020082	-0.0310814	0.0350978	0.282574	0.119015	0.905275	0.933178	0.0197834	-0.00338601	0.0429528	0.282574	1.67444	0.0941842	0.255643
