# Supplementary material for: Immunometabolic blood biomarkers of developmental trajectories of depressive symptoms: findings from the ALSPAC birth cohort
Source: Mol Psychiatry. 2025 Oct 29;31(3):1746–56. doi: 10.1038/s41380-025-03311-7 (PMC12916287; doi:10.1038/s41380-025-03311-7)
Supplement: Supplementary file 7 — Supplementary Table S13 [file 41380_2025_3311_MOESM7_ESM.xlsx]

## Sheet: Table S13
Table S13. Results from the blood count and biochemistry linear regression models – basic model
	Adolescent-limited						Adolescent-persistent						Adulthood-onset
Marker	Estimate	LCI	UCI	t	p	adj.p	Estimate	LCI	UCI	t	p	adj.p	Estimate	LCI	UCI	t	p	adj.p
ALT	0.963679	0.914003	1.01605	-1.37087	0.170553	0.597092	0.997784	0.920012	1.08213	-0.0536202	0.957243	0.98059	0.963773	0.910193	1.02051	-1.26508	0.205974	0.597092
AST	0.940588	0.910661	0.971499	-3.71464	0.000208508	0.0175147	0.980695	0.933256	1.03055	-0.770995	0.440792	0.792147	0.959219	0.926315	0.993291	-2.33923	0.019412	0.161608
AST/ALT	0.98023	0.942322	1.01966	-0.992831	0.3209	0.657455	0.982163	0.924584	1.04333	-0.584242	0.559117	0.878216	0.99084	0.949531	1.03395	-0.423736	0.6718	0.919089
Basophils	0.999117	0.953979	1.04639	-0.0374708	0.970113	0.981801	1.00896	0.940237	1.08271	0.248057	0.804113	0.98059	1.01438	0.964977	1.06631	0.560755	0.575022	0.878216
Cholesterol	1.01477	0.993299	1.03671	1.34457	0.178901	0.597092	0.993929	0.961822	1.02711	-0.363693	0.716122	0.93991	1.00206	0.979168	1.02549	0.174723	0.861313	0.98059
CRP	0.964133	0.840847	1.1055	-0.523545	0.600651	0.898854	0.95441	0.776866	1.17253	-0.444598	0.656657	0.919089	0.958254	0.825685	1.11211	-0.561629	0.57443	0.878216
Eosinophils	1.0053	0.92842	1.08855	0.13034	0.89631	0.98059	1.03104	0.913442	1.16378	0.495018	0.620637	0.898854	1.03566	0.950441	1.12851	0.800182	0.423693	0.790893
GGT	0.997403	0.94589	1.05172	-0.0961696	0.923395	0.98059	1.06007	0.976956	1.15025	1.40108	0.161331	0.597092	1.015	0.958405	1.07495	0.509018	0.61079	0.898854
Glucose	0.999953	0.98954	1.01047	-0.00884953	0.99294	0.99294	1.00747	0.991457	1.02375	0.911143	0.362319	0.707785	1.01119	0.999849	1.02266	1.93483	0.0531378	0.318827
Hyaluronic acid	1.06741	0.995675	1.14431	1.83888	0.0660699	0.345976	1.01574	0.913311	1.12966	0.288152	0.773258	0.98059	0.975291	0.904971	1.05108	-0.655658	0.512114	0.860352
Hb	0.995553	0.988034	1.00313	-1.1529	0.249077	0.625436	0.999245	0.98775	1.01087	-0.128017	0.898147	0.98059	0.998215	0.990097	1.0064	-0.42906	0.667922	0.919089
Hct	0.994236	0.987187	1.00133	-1.59346	0.111201	0.467044	0.993592	0.982862	1.00444	-1.16111	0.245722	0.625436	0.998774	0.99115	1.00646	-0.313986	0.753562	0.973833
HDL	0.99881	0.970367	1.02809	-0.0808328	0.935582	0.98059	0.969684	0.927618	1.01366	-1.36119	0.173591	0.597092	0.960782	0.931254	0.991247	-2.51334	0.0120292	0.126307
HOMA-IR	1.00977	0.940383	1.08427	0.267729	0.788933	0.98059	1.06221	0.952037	1.18514	1.08084	0.279885	0.625436	1.12293	1.04001	1.21246	2.96395	0.00306962	0.104125
Insulin	1.00404	0.938152	1.07456	0.116553	0.907225	0.98059	1.05609	0.951104	1.17266	1.0221	0.306846	0.657455	1.1129	1.03421	1.19759	2.86049	0.00426943	0.104125
LDL	1.02193	0.984406	1.06089	1.1372	0.255579	0.625436	1.01663	0.959885	1.07672	0.563093	0.573428	0.878216	1.02022	0.979801	1.06231	0.971142	0.331583	0.663166
Lymphocytes	1.00613	0.977279	1.03583	0.411929	0.680432	0.919089	1.0449	0.999526	1.09234	1.9401	0.0524963	0.318827	1.00933	0.978189	1.04145	0.580964	0.561324	0.878216
MCH	1.00063	0.994975	1.00632	0.21877	0.82685	0.98059	1.00558	0.996941	1.01429	1.26463	0.206139	0.597092	1.00344	0.997351	1.00957	1.10658	0.268599	0.625436
MCHC	1.0016	0.998009	1.00521	0.87331	0.38259	0.730399	1.00557	1.00007	1.0111	1.98442	0.0473331	0.318827	0.99989	0.996027	1.00377	-0.0559037	0.955424	0.98059
MCV	0.997032	0.991888	1.0022	-1.12709	0.259826	0.625436	1.0007	0.992834	1.00863	0.174554	0.861447	0.98059	1.00434	0.998762	1.00995	1.52488	0.127433	0.509731
Monocytes	1.01839	0.985064	1.05284	1.07401	0.282935	0.625436	1.0305	0.979493	1.08416	1.16063	0.245918	0.625436	1.03415	0.99775	1.07187	1.83777	0.0662325	0.345976
Neutrophils	1.02174	0.979818	1.06545	1.00666	0.31421	0.657455	1.09198	1.02435	1.16407	2.69915	0.00700507	0.104125	1.06423	1.01728	1.11335	2.7057	0.00686898	0.104125
P3NP	1.00099	0.971337	1.03154	0.0644073	0.948652	0.98059	1.01788	0.971857	1.06608	0.751131	0.452656	0.792147	1.00662	0.974564	1.03973	0.399835	0.689317	0.919089
Platelets	0.983073	0.957739	1.00908	-1.28225	0.199889	0.597092	0.995994	0.957093	1.03648	-0.19757	0.8434	0.98059	1.02548	0.997138	1.05462	1.76047	0.0784678	0.366183
RBC	0.997129	0.98923	1.00509	-0.708807	0.47852	0.82032	0.993068	0.981088	1.0052	-1.1238	0.261223	0.625436	0.994295	0.985814	1.00285	-1.30964	0.190456	0.597092
Triglycerides	1.05725	1.00838	1.10849	2.3067	0.0211629	0.161608	0.994294	0.924722	1.0691	-0.154682	0.877086	0.98059	1.04841	0.996138	1.10342	1.81266	0.0700189	0.345976
VLDL	1.05829	1.01034	1.10852	2.39589	0.0166623	0.155515	0.996178	0.927837	1.06955	-0.105659	0.915862	0.98059	1.04507	0.99392	1.09886	1.7227	0.0850817	0.376151
WBC	1.01149	0.982213	1.04164	0.762856	0.445632	0.792147	1.06189	1.01534	1.11057	2.62689	0.00867712	0.104125	1.04368	1.01118	1.07722	2.64994	0.00810861	0.104125
