# Supplementary material for: Immunometabolic blood biomarkers of developmental trajectories of depressive symptoms: findings from the ALSPAC birth cohort
Source: Mol Psychiatry. 2025 Oct 29;31(3):1746–56. doi: 10.1038/s41380-025-03311-7 (PMC12916287; doi:10.1038/s41380-025-03311-7)
Supplement: Supplementary file 8 — Supplementary Table S14 [file 41380_2025_3311_MOESM8_ESM.xlsx]

## Sheet: Table S14
Table S14. Results from the blood count and biochemistry linear regression models – adjusted model
	Adolescent-limited						Adolescent-persistent						Adulthood-onset
Marker	Estimate	LCI	UCI	t	p	adj.p	Estimate	LCI	UCI	t	p	adj.p	Estimate	LCI	UCI	t	p	adj.p
ALT	0.965864	0.916907	1.01743	-1.30944	0.190521	0.624812	0.981896	0.906558	1.0635	-0.448787	0.653629	0.894791	0.969963	0.916925	1.02607	-1.06355	0.287649	0.624812
AST	0.941224	0.911407	0.972017	-3.69003	0.000229624	0.0192884	0.975702	0.928666	1.02512	-0.976306	0.329019	0.674088	0.961042	0.928212	0.995033	-2.242	0.0250599	0.191366
AST/ALT	0.9788	0.941499	1.01758	-1.08148	0.279599	0.624812	0.993169	0.935734	1.05413	-0.225633	0.821508	0.932522	0.986463	0.945923	1.02874	-0.636932	0.524235	0.846841
Basophils	0.999561	0.954423	1.04683	-0.0186161	0.985149	0.986757	1.00628	0.937716	1.07987	0.174096	0.861806	0.952523	1.01535	0.965918	1.06732	0.598649	0.549469	0.866273
Cholesterol	1.01524	0.99383	1.03711	1.39163	0.164175	0.599595	0.990941	0.959012	1.02393	-0.544865	0.585901	0.894791	1.00323	0.98038	1.0266	0.274162	0.783985	0.91465
CRP	0.968554	0.846452	1.10827	-0.465006	0.641976	0.894791	0.91767	0.749125	1.12414	-0.830302	0.406464	0.770712	0.968458	0.836343	1.12144	-0.428556	0.668291	0.894791
Eosinophils	1.00636	0.929536	1.08954	0.156589	0.875584	0.955182	1.02281	0.906263	1.15436	0.365651	0.714661	0.894791	1.03844	0.953136	1.13138	0.862976	0.388246	0.763679
GGT	0.99945	0.948644	1.05298	-0.0206878	0.983497	0.986757	1.04652	0.965695	1.1341	1.10934	0.267404	0.624812	1.02077	0.964732	1.08006	0.713998	0.475303	0.81077
Glucose	1.00009	0.989693	1.01059	0.0165999	0.986757	0.986757	1.00638	0.990396	1.02263	0.779118	0.435993	0.793298	1.01161	1.00028	1.02307	2.00949	0.0446064	0.281616
Hyaluronic acid	1.06718	0.995507	1.14401	1.83405	0.0667846	0.329415	1.02142	0.918352	1.13605	0.390708	0.696052	0.894791	0.97394	0.903753	1.04958	-0.692355	0.488789	0.81077
Hb	0.995538	0.988018	1.00312	-1.15636	0.247659	0.624812	0.999334	0.987826	1.01098	-0.112826	0.910179	0.967785	0.998183	0.990063	1.00637	-0.436485	0.662528	0.894791
Hct	0.99425	0.9872	1.00135	-1.58902	0.112199	0.471238	0.993502	0.982762	1.00436	-1.17609	0.239687	0.624812	0.998806	0.991178	1.00649	-0.305666	0.759888	0.91263
HDL	0.997989	0.969746	1.02705	-0.137503	0.890646	0.959157	0.97491	0.932839	1.01888	-1.12964	0.258749	0.624812	0.958792	0.929501	0.989007	-2.65972	0.00787669	0.110274
HOMA-IR	1.01274	0.945232	1.08507	0.359903	0.718954	0.894791	1.03234	0.928305	1.14803	0.587557	0.55689	0.866273	1.13444	1.05315	1.222	3.32672	0.000893152	0.0345529
Insulin	1.00771	0.94366	1.07611	0.229389	0.818587	0.932522	1.02712	0.928084	1.13673	0.517556	0.60482	0.894791	1.1242	1.04719	1.20688	3.23507	0.00123403	0.0345529
LDL	1.0229	0.985524	1.0617	1.19289	0.233038	0.624812	1.01034	0.95417	1.06982	0.35269	0.724354	0.894791	1.02267	0.982338	1.06465	1.09247	0.274746	0.624812
Lymphocytes	1.00697	0.978263	1.03651	0.470703	0.6379	0.894791	1.03974	0.994823	1.08669	1.73057	0.0836698	0.369909	1.01113	0.980122	1.04313	0.697055	0.485842	0.81077
MCH	1.00052	0.994875	1.0062	0.180469	0.856801	0.952523	1.00617	0.997542	1.01488	1.40091	0.161382	0.599595	1.00323	0.997156	1.00935	1.04199	0.29753	0.624812
MCHC	1.00157	0.997981	1.00518	0.858101	0.390931	0.763679	1.00574	1.00023	1.01127	2.04499	0.0409749	0.281616	0.999828	0.995966	1.00371	-0.0871046	0.930596	0.977126
MCV	0.996946	0.991813	1.00211	-1.16172	0.245477	0.624812	1.00123	0.993363	1.00915	0.304805	0.760544	0.91263	1.00415	0.998585	1.00975	1.46188	0.143918	0.575673
Monocytes	1.01891	0.985617	1.05332	1.10573	0.268965	0.624812	1.02733	0.97652	1.08079	1.04247	0.297309	0.624812	1.03529	0.998902	1.073	1.90086	0.0574519	0.307121
Neutrophils	1.02258	0.980746	1.0662	1.04837	0.294585	0.624812	1.0865	1.01935	1.15808	2.55015	0.0108354	0.130025	1.06615	1.01924	1.11522	2.79135	0.0052944	0.0952057
P3NP	1.00096	0.971303	1.03152	0.0625038	0.950167	0.985359	1.01826	0.972153	1.06655	0.765816	0.443869	0.793298	1.00652	0.974453	1.03964	0.393547	0.693954	0.894791
Platelets	0.98339	0.958068	1.00938	-1.25907	0.20814	0.624812	0.994114	0.955286	1.03452	-0.290593	0.77139	0.91263	1.02617	0.997831	1.05532	1.809	0.0705889	0.329415
RBC	0.997221	0.989327	1.00518	-0.686845	0.492253	0.81077	0.992502	0.980528	1.00462	-1.21594	0.224138	0.624812	0.994495	0.986018	1.00305	-1.26452	0.206177	0.624812
Triglycerides	1.05879	1.01032	1.10959	2.3906	0.0169038	0.141992	0.983387	0.915164	1.0567	-0.45691	0.64778	0.894791	1.05269	1.0007	1.10739	1.98799	0.0469359	0.281616
VLDL	1.05975	1.01219	1.10955	2.47868	0.0132607	0.139238	0.985405	0.918381	1.05732	-0.40933	0.682337	0.894791	1.04914	0.998275	1.10261	1.89292	0.0584992	0.307121
WBC	1.01228	0.98313	1.04229	0.81899	0.412881	0.770712	1.05686	1.01074	1.10509	2.43046	0.0151594	0.141487	1.04544	1.01305	1.07887	2.76919	0.00566701	0.0952057
